# Supplementary material for: Genomic Instability Is an Early Event in Aluminium-Induced Tumorigenesis
Source: Int J Mol Sci. 2020 Dec 7;21(23):9332. doi: 10.3390/ijms21239332 (PMC7730342; doi:10.3390/ijms21239332)
Supplement: Supplementary file 1 [file ijms-21-09332-s001.zip]

Archive with 4 entries (3 files):
- ijms-982987-for conversion-supplementary/
- ijms-982987-for conversion-supplementary/Excel File S1.xlsx
- ijms-982987-for conversion-supplementary/Excel File S2.xlsx
- ijms-982987-for conversion-supplementary/Mandriota et al 2020 SuppMM - IJMS-R1_AN_SM.pdf
