# Supplementary material for: Genomic Instability Is an Early Event in Aluminium-Induced Tumorigenesis
Source: Int J Mol Sci. 2020 Dec 7;21(23):9332. doi: 10.3390/ijms21239332 (PMC7730342; doi:10.3390/ijms21239332)
Supplement: Supplementary file 1 [file ijms-21-09332-s001.zip › ijms-982987-for conversion-supplementary/Excel File S1.xlsx]

## Sheet: A
Venn diagram of common genes in the cDNA microarrays analyzing HC11 o NMuMG cells (Series I or III) transformed in vitro by AlCl3 100mM vs the respective controls.

## Sheet: B
ID	Gene Symbol	Description	Chromosome	Start	Stop	Fold Change HC11	FDR P-value HC11	Fold Change NMuMG Series I	FDR P-value NMuMG Series I	Fold Change NMuMG Series III	FDR P-value NMuMG Series III
TC0900002034.mm.2	A630095E13Rik	RIKEN cDNA A630095E13 gene	chr9	36635754	36643376	7.61	1.18e-07	6.08	4.15e-06	-6.36	4.02e-07
TC0700004353.mm.2	Armcx3	armadillo repeat containing, X-linked 3	chr7	128039019	128042418	4.19	0.0034	4.43	0.0001	-107.29	1.68e-11
TC0200002894.mm.2	Celf2	CUGBP, Elav-like family member 2	chr2	6539694	7509563	-15.14	5.41e-09	7.58	1.37e-07	-4.23	7.75e-06
TC1100002233.mm.2	Cobl	cordon-bleu WH2 repeat	chr11	12236608	12464960	-4.28	1.58e-06	-4.28	5.95e-07	16.73	2.56e-11
TC1200001281.mm.2	Crip2	cysteine rich protein 2	chr12	113140236	113145506	29.2	6.45e-08	-22.99	8.87e-08	7.57	5.98e-06
TC1800001180.mm.2	Ecscr	endothelial cell surface expressed chemotaxis and apoptosis regulator	chr18	35713086	35722356	-5.73	4.95e-05	-5.97	0.0001	8.5	7.89e-07
TC1300000481.mm.2	Edn1	endothelin 1	chr13	42301270	42307990	5.37	0.0007	21.65	6.07e-05	-4.36	0.0207
TC1700000842.mm.2	Enpp5	ectonucleotide pyrophosphatase/phosphodiesterase 5	chr17	44078813	44086567	-26.48	7.5e-11	-7.44	1.15e-08	-11.39	3.26e-10
TC0700002786.mm.2	Fxyd5; Mir7050	FXYD domain-containing ion transport regulator 5; microRNA 7050	chr7	31032722	31042481	86.11	2.01e-06	-19.48	0.0003	10.86	7.93e-05
TC0300002725.mm.2	Gstm1	glutathione S-transferase, mu 1	chr3	108012250	108017973	-20.21	3.86e-08	-23.08	5.17e-08	4.96	0.0005
TC0300002724.mm.2	Gstm2	glutathione S-transferase, mu 2	chr3	107981702	107986453	-28.05	1.31e-07	-6.5	1.07e-05	40.03	2.64e-08
TC0100003836.mm.2	Hsd11b1	hydroxysteroid 11-beta dehydrogenase 1	chr1	193221630	193264054	-65.14	1.96e-07	-4.06	0.0055	-6.72	0.0005
TC0500000560.mm.2	Pcdh7	protocadherin 7	chr5	57718021	58132240	4.05	0.0002	9.1	3.04e-07	-10.85	1.81e-07
TC1900000141.mm.2	Pla2g16	phospholipase A2, group XVI	chr19	7557459	7588545	4.38	3.92e-07	5.23	3.36e-07	-6.09	3.81e-08
TC1700000835.mm.2	Pla2g7	phospholipase A2, group VII (platelet-activating factor acetylhydrolase, plasma)	chr17	43568098	43612201	230.08	2.17e-13	-21.75	9.88e-10	13.41	3.23e-09
TC1400000096.mm.2	Ptprg	protein tyrosine phosphatase, receptor type, G	chr14	11553532	12242041	20.19	4.29e-11	-16.64	7.11e-11	175.16	2.02e-14
TC0700000658.mm.2	Rhpn2	rhophilin, Rho GTPase binding protein 2	chr7	35334175	35392287	-5.72	4.13e-07	-4.29	4.91e-05	4.84	2.3e-06
TC0200005164.mm.2	Sulf2	sulfatase 2	chr2	166073089	166155683	24.86	2.24e-11	5.84	3.53e-08	106.34	2.25e-14
TC1200001237.mm.2	Tnfaip2	tumor necrosis factor, alpha-induced protein 2	chr12	111442469	111455018	-10.95	6.74e-06	-11.56	2.98e-06	14.87	7.07e-07
TC0100001257.mm.2	Tnnt2	troponin T2, cardiac	chr1	135836334	135852268	5.81	7.74e-06	17.83	2.15e-09	-4.86	1.72e-05
TC0X00000126.mm.2	Tspan7	tetraspanin 7	chrX	10485116	10596605	70.05	1.37e-11	15.05	5.37e-09	-148.43	3.9e-13
Common genes in the cDNA microarrays analyzing HC11 o NMuMG cells (Series I or III) transformed in vitro by AlCl3 100mM vs the respective controls.
Genes regulated in the same direction (positively or negatively) in the three series are highlighted in red.
