# Supplementary material for: Genomic Instability Is an Early Event in Aluminium-Induced Tumorigenesis
Source: Int J Mol Sci. 2020 Dec 7;21(23):9332. doi: 10.3390/ijms21239332 (PMC7730342; doi:10.3390/ijms21239332)
Supplement: Supplementary file 1 [file ijms-21-09332-s001.zip › ijms-982987-for conversion-supplementary/Excel File S2.xlsx]

## Sheet: (A) Resume HC11
	Percent of cells containing the rearrangement. Unique rearrangements are highlighted in yellow.
	HC11 Parental	HC11 H2O	HC11 AlCl3 10uM	HC11 AlCl3 100uM
Translocation 1/6	0.83	not present	not present	0.5
Translocation 1/8	not present	not present	1	not present
Robertsonian 1	not present	not present	0.04	not present
Translocation 1/2/1	not present	not present	0.04	not present
Small derivative 1	not present	0.83	0.08	0.08
Translocation 2/1	not present	not present	0.24	not present
Translocation 2/4/8	not present	not present	0.04	not present
Amplification chr2	not present	not present	0.04	not present
Translocation chr2/8a	0.94	0.62	not present	0.54
Translocation chr2/8b (smaller chr8 portion)	not present	0.29	not present	0.04
Small derivative 2	0.05	0.83	0.12	0.29
Translocation 2/13	not present	not present	not present	0.33
Translocation 2/7	not present	not present	not present	0.21
Translocation 3/16	0.05	not present	not present	not present
Small derivative 3	not present	0.08	0.12	0.04
translocation 3/1	not present	not present	0.04	not present
Translocation 3/7	not present	not present	not present	0.04
Small derivative 4	not present	0.08	0.2	0.12
translocation 4/2	not present	not present	0.08	not present
Translocation chr4/2/8	0.89	0.54	not present	0.71
Small derivative 5	not present	not present	0.16	0.08
Translocation 5/2	not present	not present	not present	0.04
Small derivative 6	0.11	0.04	0.2	not present
Robertsonian 6	not present	1	0.04	not present
Small derivative 7	0.11	0.21	0.52	0.54
small Derivative 8	0.89	0.54	0.8	0.75
Translocation 8/4	0.05	not present	not present	not present
Large dup 9 (possibly dicentric)	0.44	not present	not present	0.21
Small derivative 9	0.05	not present	0.04	0.08
Translocation 9/8	not present	0.04	not present	0.08
Large derivative 9	not present	not present	not present	0.04
Small derivative 10	not present	0.46	0.08	0.17
Translocation 10/13	not present	not present	not present	0.04
Translocation 10/11	not present	not present	not present	0.04
Translocation 11/5	0.89	0.87	0.32	0.67
Translocation 11/5b (larger protion of chr 5)	not present	not present	0.24	not present
Small derivative 11	not present	not present	0.08	not present
Translocation 11/17	not present	not present	not present	0.33
Translocation 11/13	not present	not present	not present	0.08
Acentric fragment	not present	not present	not present	0.04
Small derivative 12	0.11	0.12	0.04	0.04
Translocation 12/2	not present	0.79	not present	not present
translocation 12/2/8	not present	0.04	not present	not present
Robertsonian 12	not present	not present	not present	0.04
Translocation 13/16	not present	not present	0.04	not present
Small derivative 13	not present	not present	0.12	0.04
Small Derivative 14 (Mostly heterochromatic)	0.05	0.33	not present	not present
Robertsonian 14	0.05	not present	not present	not present
Small derivative 14 (euchromatic)	not present	0.25	not present	not present
Small Derivative 15 (Mostly heterochromatic)	not present	0.42	0.04	not present
Small derivative 15 (euchromatic)	not present	0.12	0.12	0.12
Robertsonian 15	not present	0.04	0.12	0.12
Duplicated 16 (possibly dicentric)	not present	0.08	not present	not present
Small derivative 16	not present	not present	0.16	0.04
Small derivative 17	0.05	0.12	0.24	0.17
Translocation 17/6	not present	0.87	not present	not present
translocation 17/7	not present	not present	not present	0.04
Robertsonian 18	not present	not present	0.04	not present
small derivative 18	not present	not present	0.04	not present
Large derivative 18	not present	not present	not present	0.04
Translocation X/2	not present	0.54	not present	not present
Translocation X/13	not present	not present	0.04	not present
Translocation X/6 (large 6 portion)	not present	not present	not present	0.08
Translocation X/6b (smaller 6 portion)	not present	not present	not present	0.04
Large derivative X	not present	not present	not present	0.21
Small derivative X (mostly heterochromatic)	not present	not present	not present	0.04
Acentric X fragments	not present	not present	not present	0.04
Unidentifiable heterochromatic markers	0.83	0.67	0.16	0.58
Total number of unique rearrangements	3	6	14	18

## Sheet: (B) Raw data HC11
HC11 parental
Image	1	2	3	4	5	6	7	8	9	10	11	12	13	14	15	16	17	18	19	X	PRM	N
1	2+T1/6	2+T2/8	3	3+T4/2/8	3	3	3	3+2der	3	2	2+T11/5	3	3	5+2isop	4	4	3	3	4	3	1	71
3	4+T1/6	2+T2/8	5	3+T4/2/8	4	5	3	3	4	3	3+2T11/5	3+2der	4	5	3	2+T16/17	4	2	4	3		77
4	4+T1/6	2+T2/8	4	3	4	4	3	3+3der	5	3	2+2T11/5	2	3	3	4	5	4+der	3	5	3		77
5	3+T1/6	2+T2/8	3	3+T4/2/8	4	5	3	3+2der	4	4	3+T11/5	3	4	3	4	4	5	3	5	3	3	80
6	3+T1/6	2+T2/8	3	2+T4/2/8	4	3	4	3+2der	3+dic	3+der	3+T11/5	3	3	3	4+der	4	3	4	7	3	3	78
7	4	5	3	3+T4/2/8	4	5	3	3+der	4	3	4	4	3	3	5	4	5	4	4	3	2	80
8	3+T1/6	2+T2/8	3	2+T4/2/8	4	4	3	2+der+T8/4	3+dic	3+der	4+T11/5	2+der	3	4	4+der	5	3	3	5	3	3	79
9	4+T1/6	2+T2/8	3	3+T4/2/8	4	2	3	4+2der	4	3	3+2T11/5	3	3	3	4	4	4	3	4	2	2	76
11	4+T1/6	2+T2/8	4	3+T4/2/8	4	4	3	3+2der	3+dic	3	3+T11/5	3	3	3	4	4	4	3	5	2	2	76
12	4+T1/6	2+T2/8	3	3+2T4/2/8	4	4	3	3	4	3	2+2T11/5	3	3	4	3	3	3	3	5	4	4	78
13	4+T1/6	2+T2/8	3	3+T4/2/8	4	3+der	3	4+2der	4	3	3+T11/5	3	3	2+rob	3	2	3	4	3	2	1	70
14	4+T1/6	2+T2/8	3	3+T4/2/8	4	3	1	2+3der	2+dic	3	1+t11/5	2	2	5	4	4	4	4	3	4	2	70
15	3+T1/6	1+T2/8	5	3+T4/2/8	4	2+der	3	2+2der	2	4	4	3	3	4	3	3	3	4	3	2	3	71
16	4+T1/6	2+T2/8	4	3+T4/2/8	4	4	2	3+2der	3+dic	3	3+T11/5	2	4	3	4	4	3	2	4	3	4	75
17	3	2+T2/8+der	3	3+T4/2	4	5	3	2+2der	4	3	3+T11/5	3	3	3	4	4	5	3	5	3	4	78
18	3	2+T2/8	2+T3/16	3+T4/2/8	4	6	3+der	3+der	2+dic	4	3+t11/5	3	3	4	4	3	4	3	5	2	3	77
19	3+T1/6	2+2T2/8	3	3	4	4	3+der	3+2der	3+Dic	2	4+T11/5	3	3	4	4	4	4	4	3	3	3	77
20	3+T1/6	2+T2/8	2	2+T4/2/8	3	3	4	3+2der	3+2dic+2der	3	2+T11/5	3	3	4	4	3	2	3	6	3		71
HC11 H2O
Image	1	2	3	4	5	6	7	8	9	10	11	12	13	14	15	16	17	18	19	X	PRM	N
1	4	1+2der+T2/8a+T2/8b	4	2+der	4	2+rob6	3	2+der	3	2	2+2T11/5	2+T12/2	2	3+isop	4+2der	3	3+T17/6	3	4	3	1	71
2	8	4+der+2T2/8a+2T2/8b	6	4	7	6+2rob6	8	4+der	6	6	4+2T11/5	4+2T12/2	6	9+2Isop	11	8	6+2T17/6	5	9	4	1	143
3	3	1+2der+T2/8a	4	2+T4/2/8	4	2+rob6	3	1+der	3	2+der	1+2T11/5	3+der+T12/2+isop	3	3	4	3	2+T17/6	4	5	2		67
4	3	2+2der	4	3+T4/2/8	3	2+rob6	3+der	1+der	2	3+der	3	2+T12/2	3	3+isop	3+3der	3	2+T17/6	2	3	3	2	69
5	4	1+der+T2/8b	3	2+T4/2/8	2	2+rob6	3	der	2	3	3+T11/5	2+T12/2+der	3	4	2+isop	2	3+T17/6	2	3	3	1	60
6	3	3+der+T2/8B	2	1	3	1+rob6	2+der	1	3	3	1	1+T12/2	2	4+der	3+isop	1	2+T17/6	3	3	2+TX/2		52
7	4	2+der+T2/8a+T2/8b	3	2	2	2+rob6	3	2	3	2	2+2T11/5	3	3	3+isop	4	3	2	2	3	2+TX/2	1	60
8	4	1+der	3	1+T4/2/8	3	2+rob6	3	3	2	3	T11/5	2+T12/2	1	3	2+2isop	3	4+T17/6	3	3	2+TX/2	1	58
9	4	2+der+T2/8a	2+der	2+T4/2/8 +der	3	3+rob6	4	1	4	3+der	3+T11/5	2+T12/2	3	4+isop	2+rob15	3	3+T17/6	3	3	2	1	69
10	4	3+2T2/8B	3	1	4	2+rob6	3	4+2der	2	2+der	2+2T11/5	2+T12/2	3	3+isop	4+isop	4	4	3	5	3	1	73
12	3	1+der+T2/8a	0	3	2	1+rob6	2	2+der	2+T9/8	1	4	2	2	2	3+isop	1	1+T17/6	3	3	1+TX/2		47
13	1	1+der+T2/8a	1	1+T4/2/8	4	1+rob6	3	1+der	2	2	2+T11/5	2	2	1	2	2	1+T17/6	1	3	TX/2	3	44
15	5	2+2der	3	2+T4/2/8	4	2+rob6	3	3	2	2+der	2+2T11/5	2+T12/2	3	3+isop	5	4+DIC	3+T17/6	4	3	2	1	71
16	2	3+3der	1	2	2	1+rob6	2	1	2	3	3+2T11/5	2+T12/2	2	3	4	3	3+T17/6	3	3	3+TX/2	2	59
18	4	1+der	4	3+T4/2/8	3	1+rob6	5	2	1	1+2der	1+2T11/5	2+T12/2	3	4+der	4	3	3+T17/6	4	4	2+TX/2	2	68
19	4	1+2der+T2/8a+T2/8b	2	4	4	2+rob6	4	2	1	2	2+2T11/5	2+T12/2	3	4	4+isop	3	3+T17/6	2	4	2+TX/2	3	69
20	3	3+2der+T2/8a	3	0	2	3+rob6	5	1+der	3	2+2der	2+T11/5	3+T12/2/8	4	3+der	5	3	4+T17/6	2	4	2+TX/2		69
21	3	1+T2/8a	4	2+T4/2/8	2	2+rob6	3	1	3	3	T11/5	T12/2	3	2	4+isop	3	2+T17/6	2	4	2		353
22	4	1+der+T2/8a	3+der	3+T4/2/8	2	1+rob6+der	3+3der	2+der	3	2+3der	2+2T11/5	2+T12/2	3	4	5	2+dic	3+T17/6	3	5	2+TX/2	1	75
23	8	3+2T2/8A	5	5+T4/2/8	7	3+rob6	7	6+der	5	4+der	5+T11/5	3+2T12/2	6	7+der	7	6	5+2T17/6	6	6	3	1	120
24	4	2+2der+T2/8a	3	3	3	3+rob6	2+der	2+der	2	3	4+T11/5	2+T12/2	4	4	4+der+2isop	3	2+2T17/6	1	3	2+TX/2		71
26	4	1+2der+T2/8a	3	3+T4/2/8	6	3+2rob6	3	2	3	3	2+2T11/5	3+2T12/2	4	5	5+2isop	3	5+der+T17/6	3	5	3+TX/2	2	86
28	4	2+T2/8a	5	2	4	2+rob6	3	2+2der	2	2+der	2+2T11/5	2+T12/2	2	4+der	2+2isop	2	2+T17/6+2der	5	4	1+TX/2		69
29	4	2+der	4	2+T4/2/8	4	2+rob6	4+der	3	4	2+der	2+T11/5	2	3	1+der+isop	5	3	4+der	2	2	3		68
HC11 AlCl3 10uM
Image	1	2	3	4	5	6	7	8	9	10	11	12	13	14	15	16	17	18	19	X	PRM	N
1	3+T1/8	3	4	3	4	4+der	3	2+2der	3	3	3+t11/5	3	3	3	4	5	4	4	4	3		73
2	4+t1/8	3	4	3+der	4	5	3+2 der	1+2der	3	4	3+t11/5	3	3	4	3	3	2	2	3	2		69
3	3+T1/8	3+T2/1	4+der	3	4	5	3+2 der	2	3	4	3+T11/5b	3	2	5	4	3+der	3	2	4	2		72
4	3+T1/8	3+T2/4/8	4	2	4	5	4	2+2der	3	3	3+t11/5	3	3	3	4	4	4	3	5	3		74
5	T1/8	1	1+4der	1+der+T4/2	4	4	4	3+der	4	4	2+T11/5b	1	3	4	3+rob	3	4+2der	5	2	4		70
6	3+T1/8+rob1	6+der	7	5+2der	5+der	8	3+2 der	2+2der	4	3	5+2T5/11	3	5	6	7	3	6	4	7	3		108
7	4+t1/8	3+der	3+der	2+2der	3+der	2	6+2der	2+der	4	4	2+2T11/5	6+2der	3	6	3	1	4+3der	7	4	3	Numerous fragments	111
8	3+T1/8	3+T2/1	4	2	4	3+2der	3+der	2+2der	4	3	2+2T11/5	3	3	5	5	5	3	4	4	2	DSB, chr10, chr18	76
9	2+T1/8	3	3	2	2	4	2	2+der	3	3	2	3	3	3	4	4	4	2	5	3		62
11	3+T1/8+der	5	2	1	3	4+der	3+3der	2+2der	3	2	3+t11/5	2	6	5	5	2	5	3	5	0		72
12	3+2T1/8	4	4	3	3	6	1	2	3	5	4+t11/5	3	3+t13/16+der	5	4	1	4	6	3	2		75
13	5+T1/8	4+T2/1	3	2+T4/2	4	6	4	3+3der	4	3	3+T11/5b	3	3	6	4+isop	4	2+2der	3	5	1+TX/13		83
14	5+T1/8	3+T2/1+der	5	3	4+der	4+der	3+3der	3+der	4	4	4	4	3	6	4	3	3	4	5	2		85
15	3+T1/8+T1/2/1	4	4	2	3	5	3+2 der	2+der	4	3	2+T11/5b	3	3	3	4	3+2der	3	4	4	2		74
16	3+T1/8	3	4	3	4	5	3	2+der	3	3	4	3	3	4	4+rob15	5	5+der	3	4	2		74
17	3+T1/8	3+T2/1	5	3	6	5	4+2der	2+2der	4	4	5+T11/5b	2	3	5	4+rob15	6	6	1+rob18	5	2	3	89
19	3+T1/8	3	4	3+der	3	5	3+2 der	1	3	3	3	3	3	2	5	3	4	3	4	4	1	70
20	4+t1/8	3+2amp	4	2	4	5	3	2+der	4	3	4	4	3	3	4	5	4	4	5	2		76
21	3+T1/8	4+T2/1	2	2	3	2+2der	5+der	1+der	2	3+der	2+T11/5b	2	3+der	3	4	4	3	2	2	2	4mar	67
22	3+T1/8	3	2	3	4	5	3	3+2der	2+3der	3	4	3	3	3	4	3+der	4	4	5	3		74
23	3+T1/8	3	4	3	4	5	3	2+der	3	3	4	3	3	3	4+der	5	4	5	4	3		74
24	3+T1/8	3	4	2	4	5	3+der	2+3der	4	3	3+der	3	3+2der	3	4+der	4	4	3	3	3		75
25	3+T1/8	3	3+T3/1	1	3	5	2	1+der	3	3	3+der	3	3	2	4	2+4der	4+der	3+der	4	2		67
27	2+T1/8	2	3	2	4	4	2	2	2	2+der	2	1	3	2	3	2	2+der	3	4	4	1	53
28	3+T1/8+2der	3	2	3	3+der	6	3+der	2	4	3	3	3	4	3	4+der	4	3	4	5	4		75
HC11 AlCl3 100uM
Image	1	2	3	4	5	6	7	8	9	10	11	12	13	14	15	16	17	18	19	X	PRM	N
2	3	1+T2/8a	2	1	4	5	3+2der	1+der	1+T9/9 (dic)+largeder	4	2+T11/5+T11/17+frag	4	3	5	3+rob15	3	3	3	3	2	2	69
4	3	1+T2/13	0	1	2	6	4	1+der	3+der small+T9/8	3	1	3	4	4	2	2+der	5+der	2	1	1+TX/6a+TX/6b	1	58
6	3	2+T2/8b	2	3	2	3	2+der	1+der	4	2	2+T11/17	2	2	4	2+dic+2rob15	3	4	3	3	1	2	59
8	4+T1/6	2+T2/13	3	3+T4/2/8	3	5	3+der	4+2der	3	3	2+T11/5	2+rob12	4+2der	3	4	3	4	3	3	2+TX/6a		73
9	2	1+T2/8a+T2/7	3	3+T4/2/8	3	2	1+der	2+der	3	2	2+T11/5	3	3	4	4	3	2	3	4	3	1	60
10	2+T1/6	2+T2/8a	2	4+T4/2/8+2der	4	4	3+der	3	1	2+T10/13	2+2T11/5	3	3	3	4+der	3	4	1	3	3+3der	2	71
11	3+T1/6	4+T2/8a+der	2	1+der	3	4	3+2der	3+der	3	3+2der	2T11/5	3	3	3	6	3	4	3	4	4+der	1	75
13	4+T1/6	2+T2/8a+T2/13+der	3	3	4	4	1	4+2der	3	4+der	3+T11/5	3	2	3	3	3	5+T17/7	2	4	2	2	76
15	1+T1/6	1	4	2+2T4/2/8+der	3+T5/2+der	4	3	2+der	5	1	2+2T11/5	2+2der	3	4	4	3	2	3	4	2		66
16	4	3+T2/13	3	3+T4/2/8	4	5	3+der	3+2der	3	3+3der	2+3T11/5	4	2	4	6	3	4	5	3	3+isop	2	82
17	3	3+T2/8a	3+T3/7	2+2T4/2/8	4	4	4	3+3der	2+T9/8	3	3+T11/17	3	4	4	6	3	4	3	4	2+frag		75
18	2	T2/8a	1	1+T4/2/8	3	3	3	1+der	0	1	2+T11/17	2	2	1	2+2der	1	2+der	0	3	2		39
19	3+T1/6	2+T2/8a+T2/13	4	2	3+der	4	3+der	2+2der	3	1	2+T11/13	3	1	4	5	3	3+der	3	3	3	4	69
20	4	1+T2/8a+2der+T2/7	3	1+T4/2/8	3	4	2	2+2der	0	4	3+T11/17	2	3	3	2+der	2	3	1	3	2	1	58
21	4	2+T2/7	2	2+T4/2/8	3	3	2+der	2	2+t9/9 dic	2	2+2T11/5	3	3	4	4	4	4	2	4	2	2	64
22	4+der	1+T2/8a+T2/7	4	1	4	4	1	2+der	2+t9/9 dic	2+der	2+T11/5	2	2	3	2	5	4	2	3	3		60
23	3+2der	1+der+T2/8a+T2/7+T2/4	4	1+T4/2/8	3	4	2+3der	2+der	2+t9/9 dic	2+T10/11	2+T11/5+T11/17	3	4	4	4	3	3	2	5	3		72
24	3+T1/6	2+T2/13	3	3+T4/2/8	4	4	3+2der	2+3der	3	3	2+T11/5+T11/13	3	3	4	5	4	4	2+largeder	5	1+der	4	80
25	2+T1/6	2+T2/13	4+der	3+T4/2/8	4	4	3+der	3+der	3	4	3+T11/17	3	2	4	4	3	2+der	2	4	2+2der	1	73
26	T1/6	1+T2/8a+Der	2	T4/2/8	3	2	2	1	1+T9/9 (dic)+der	1	2+T11/17/7	2	2	2	3	1	2	2	4	2		43
27	2+T1/6	2	4	3+T4/2/8	4	4	3	2	3	3	1+2T11/5	2	2	4	3+2der	3	3	3	5	3+der		66
28	4+T1/6	3	4	3+T4/2/8	4	4	4	2+der	3	3	2+2T11/5	3	3	4	4	3	4	2	4	2	1	72
29	4	3+T2/8a+der	3	T4/2/8	4	5	2+der	0	4	3	2+T11/5	2	3	4	1+3der+rob15	3	3	2	3	2		62
30	3+T1/6	1+T2/13+3der	4	2+T4/2/8	4	3	2	4	5	3	3+2T11/5	3	3	4	4	3	3	3	4	2		71
Abbreviations:
a, b: indicate different translocations involving the same chromosomes
amp: amplified chromosomal region
der: derivative chromosome
dic: dicentric chromosome
DSB: double strand break
frag: acentric fragment
isop: p-arm isochromosome
largeder: large derivative chromosome
mar: marker(s)
N: number of chromosomes/metaphase
PRM: pericentromeric repetitive markers
rob: robertsonian fusion
T: translocation

## Sheet: (C) Resume NMuMG
	Percent of cells containing the rearrangement. Unique rearrangements are highlighted in yellow.
	NMuMG parental	NMuMG H2O S. I	NMuMG AlCl3 100uM S. I	NMuMG H2O S. III	NMuMG AlCl3 100uM S. III
der 1	not present	0.04	0.04	not present	0.73
der 10	not present	not present	not present	0.04	0.04
der 11	not present	not present	not present	not present	not present
der 12	not present	not present	not present	not present	0.12
der 13	not present	not present	not present	0.08	not present
der 14	not present	not present	not present	not present	0.17
der 15	not present	not present	not present	0.08	0.04
der 16	not present	not present	not present	not present	0.086
der 17	not present	not present	not present	0.12	0.086
der 18	not present	not present	not present	not present	0.04
der 19	not present	not present	not present	not present	0.086
der 2	not present	not present	0.04	0.08	0.26
der 3	not present	not present	not present	0.16	0.086
der 4	not present	not present	not present	not present	0.086
der 5	not present	0.04	not present	0.16	0.04
der 6	not present	not present	not present	0.04	0.13
der 7	not present	not present	0.04	not present	0.086
der 9	not present	not present	not present	not present	0.13
der X	not present	not present	0.04	0.08	0.35
Fragment 1	not present	not present	not present	not present	0.04
Fragment 10	not present	not present	not present	not present	0.04
Fragment 11	not present	not present	not present	0.04	0.086
Fragment 12	not present	not present	not present	not present	0.13
Fragment 13	not present	not present	not present	not present	0.12
Fragment 15	not present	not present	not present	not present	0.04
Fragment 16	not present	not present	not present	not present	0.04
Fragment 17	not present	not present	not present	0.04	not present
Fragment 19	not present	not present	not present	0.04	0.04
fragment 2	not present	not present	not present	not present	0.04
Fragment 4	not present	not present	not present	0.04	not present
Fragment 5	not present	not present	not present	not present	0.08
Fragment 6	not present	not present	not present	0.04	not present
Fragment 7	not present	not present	not present	not present	0.08
Fragment 9	not present	not present	not present	not present	0.08
Fragment X	not present	not present	not present	not present	0.04
Ring 4	not present	not present	not present	not present	not present
Robertsonian 1	not present	not present	not present	not present	0.04
Robertsonian 1/13	not present	not present	not present	not present	not present
Robertsonian 1/6	not present	not present	not present	not present	not present
Robertsonian 11	not present	not present	not present	0.08	not present
Robertsonian 13	not present	not present	not present	not present	not present
Robertsonian 13/6	not present	not present	not present	0.04	not present
Robertsonian 15	not present	not present	not present	not present	0.04
Robertsonian 18	not present	not present	not present	0.04	not present
Robertsonian 19	not present	not present	not present	not present	not present
Robertsonian 3	not present	not present	not present	not present	not present
Robertsonian 3/X	not present	not present	not present	0.04	not present
Robertsonian 5	not present	not present	not present	0.04	not present
Robertsonian 7	0.04	not present	not present	not present	not present
Translocation 1/6	not present	not present	not present	not present	0.04
Translocation 1/8	not present	not present	not present	not present	not present
Translocation 11/6	not present	not present	not present	0.04	not present
Translocation 12/16/2	not present	not present	not present	not present	not present
Translocation 12/2	not present	not present	not present	not present	not present
Translocation 13/6/13	not present	not present	not present	not present	not present
Translocation 14/15	not present	not present	not present	not present	0.04
Translocation 16/6	not present	0.04	not present	not present	not present
Translocation 16/8	not present	0.65	not present	not present	not present
Translocation 16/9	not present	not present	not present	not present	not present
Translocation 17/10	not present	not present	not present	not present	not present
Translocation 17/19	not present	not present	not present	not present	not present
Translocation 18/X	not present	not present	not present	not present	not present
Translocation 2/11	not present	not present	not present	not present	not present
Translocation 2/15	not present	0.04	not present	not present	not present
translocation 2/18	not present	not present	not present	not present	not present
Translocation 2/19	not present	not present	not present	not present	0.74
Translocation 2/8	not present	not present	0.04	not present	not present
Translocation 3/6	not present	not present	not present	not present	not present
Translocation 3/9/12	not present	not present	0.04	not present	not present
Translocation 3/X	not present	0.04	not present	not present	not present
Translocation 5/2	not present	not present	not present	0.04	not present
Translocation 5/6	not present	not present	0.04	not present	not present
Translocation 8/11	not present	not present	not present	0.04	not present
Translocation 8/4	not present	not present	not present	not present	not present
Translocation 9/12	not present	not present	0.26	not present	not present
Translocation 9/12 with 9 amplification	not present	not present	0.695	not present	not present
Translocation 9/18	not present	not present	not present	not present	not present
translocation 9/2	not present	not present	not present	not present	not present
Translocation 9/5	not present	not present	0.04	not present	not present
Translocation X/1	not present	not present	0.04	not present	not present
Translocation X/10	not present	not present	0.04	not present	not present
Translocation X/15	not present	not present	0.04	not present	not present
Translocation X/19	not present	not present	not present	not present	0.04
Translocation X/6	not present	0.04	not present	not present	not present
Translocation 3/19	not present	not present	not present	not present	not present
Unidentified marker	not present	0.087	0.13	0.2	0.39
Total number of unique rearrangements	1	5	9	14	26
NB Fragments are always considered as unique rearrangements because of the lack of centromere, resulting in frequent loss at cell division.

## Sheet: (D) Raw data NMuMG
MNuMG Parental
Image	1	2	3	4	5	6	7	8	9	10	11	12	13	14	15	16	17	18	19	X	Centromeric fragments	N
1	3	3	3	2	3	3	1+rob	4	4	4	3	2	4	2	4	5	3	3	7	4		68
2	3	4	4	1	3	3	3	3	3	2	2	3	2	2	4	4	4	2	4	3		59
3	2	2	2	1	2	2	2	2	2	2	2	2	2	1	2	2	2	2	3	2		39
4	5	4	4	2	4	4	4	4	4	4	4	4	4	2	4	4	3	4	6	4		78
5	4	4	4	2	4	4	4	4	4	4	3	3	4	2	5	4	4	3	6	4		76
6	2	2	2	1	2	2	2	2	2	2	2	2	2	2	2	2	2	2	3	2		40
7	4	4	3	3	3	3	3	4	3	3	3	3	3	4	4	4	3	4	5	5		71
8	2	2	2	1	2	2	2	2	2	2	2	1	2	1	2	2	2	2	3	2		38
9	2	2	2	1	2	2	2	2	2	2	2	2	2	1	2	2	2	2	3	2		39
10	2	2	3	1	3	3	1	4	3	1	3	3	3	2	4	3	2	2	4	3		52
11	4	4	2	1	4	4	3	4	4	3	3	2	4	2	4	4	4	4	6	4		70
12	2	2	2	1	2	2	2	2	2	2	2	1	2	1	2	2	2	2	3	2		38
14	2	2	2	1	2	2	2	2	2	2	2	2	2	1	2	2	2	2	3	2		39
15	4	4	4	2	4	4	4	4	4	4	4	4	4	2	4	4	3	3	6	4		76
16	4	4	3	1	4	2	1	2	2	4	1	3	3	1	4	3	3	3	4	4		56
17	2	2	2	1	2	2	2	2	2	2	2	2	2	1	2	2	2	2	3	2		39
18	2	2	2	1	2	2	2	2	2	2	2	2	2	2	2	2	2	2	3	2		40
19	4	4	3	2	4	4	4	4	4	4	3	4	4	2	4	4	4	3	5	4		74
20	4	4	3	2	4	4	4	4	4	4	3	4	4	2	4	3	4	3	5	4		73
21	4	4	4	2	4	4	4	4	4	3	4	4	4	3	4	4	4	3	6	4		77
22	3	4	4	2	6	3	4	3	3	4	4	4	3	3	4	4	4	3	4	5		74
23	1	4	3	1	3	3	3	2	1	1	2	4	3	1	4	1	2	2	4	2		47
24	2	2	2	1	3	2	2	2	2	2	2	1	2	1	2	2	2	2	3	2		39
25	4	4	4	2	3	4	4	4	4	4	4	2	4	2	5	4	4	4	6	4		76
NMuMG H2O S. I
Image	1	2	3	4	5	6	7	8	9	10	11	12	13	14	15	16	17	18	19	X	Centromeric fragments	N
3	4	4	5	2	4	5	3	2	3	5	5	5	5	2	4	4+2T16/8	4	2	5	5		81
4	3	3	3	2	1	3	3	3	3	4	2	2	3	1	2	3+T16/8	3	2	5	3		54
5	4	3	3	2	3	3	4	2	5	3	4	3	2	2	4	3+3T16/8	4	2	5	4	2	70
6	3	4	4	2	4	3	3	2	3	4	4	3	3	2	3	3+T16/8	4	4	4	4		67
8	4	4	4	3	5	3	4	3	3	4	3	3	4	2	3	2	2	5	6	2		69
9	4	4	2	2	4	3	3	3	2	3	4	2	4	2	3	3	4	3	5	3		63
10	2	2	2	1	2	2	2	2	2	2	2	2	2	1	2	2	2	2	3	2		39
11	4	4	4	2	4	4	3	4	3	4	4	4	4	2	4	4	4	3	6	3		74
12	4	2	3	1	3	4	2	2	3	3	1	3	2	2	3	3+T16/8	3	3	5	4		57
13	3	4	3	3	3	4	4	2	4	3	4	3	3	3	4	3+2T16/8	4	2	6	4		71
14	3	4	2	3	4	4	3	2	4	4	5	4	2	3	4	3+2T16/8	4	3	6	3		72
15	3	4	2	2	4	4	2	1	1	1	1	3	2	2	3	1+T16/8	1	2	6	1		48
16	2	2	2	3	4	2	3	0	1	1	3	3	2	3	3	T16/8	2	1	3	4		45
17	5	4	3	2	4	4	3	4	3	4	4	4	4	2	4	3	4	3	6	4		74
18	3	4	2	2	4	4	3	2	4	4	4	2	3	2	4	3+2T16/8	3	3	5	3+TX/3		67
19	4	4	4	2	4	4	3	2	4	4	4	4	3	2	4	3+2T16/8	4	4	6	4		76
20	4	3	4	2	4	4	3	2	3	2	4	3	4	2	4	3+2T16/8	4	3	4	3	1	68
21	4	4	3	2	4	4	4	4	2	3	4	4	1	2	3	3	4	3	7	3		68
22	4	3	4	2	3+der	4	3	2	3	4	4	3	2	3+T14/11	3	3+T16/6	4	3	5	4		69
23	1+der	2	3	2	4	1	0	2	3	3	2	0	2	2	3	3	2	2	4	3	1	46
24	2	2	1	0	2	2	2	2	2	2	2	1	2	1	2	2	2	2	3	2		36
25	4	4	5	3	4	4	3	2	3	4	4	4	4	2	4	4+2T16/8	4	3	6	4		77
26	4	2+T2/14	4	1	4	4	3	2	3	3	3	5	2	3	3	4+2T16/8	4	3	5	2+dicX/6		67
NMuMG AlCl3 100uM S. I
Image	1	2	3	4	5	6	7	8	9	10	11	12	13	14	15	16	17	18	19	X	Centromeric fragments	N
1	2	4	2	2	3	3	3	2	3	3	4	2	3	2	3	2	4	3	1	3+TX/1		55
3	4	4	3	2	4	5	4	3	4	3	4	3+3T12/3/9	3	2	4	4	4	1	5	3		72
4	4	4	4	2	3	2+T6/9amp+T6/9/12	3	3	3	4	3	2+T12/9amp/12	2	1	5	1	4	3	5	4		65
5	0	5	3	1	3	2	3	3	3	3	4	1+2T12/9	3	1	3	3	4	2	4	3		56
6	3	3	4	2	3	4	3	4	4	2	4	2+T12/9	4	2	4	4	3	3	5	1+TX/10		66
7	5	4	3	2	1	3	3	2	2	3	4	1+2T12/9+T12/9amp	2	2	3	2	2	3	4	2		55
8	4	4	3	2	4	4	3	3	4	4	4	1+3T12/9	4	2	4	3	4	4	6	4		74
9	4	3	4	2	2	3	3	3	3	3	4	2+2T12/9amp	4	1	5	4	4	2	6	3		67
10	3	2	3	2	3	2	1	1	4	3	3	2+T12/9	4	2	2	3	4	3	3	2		53
11	3	3	3	1	2	3	1	2	2	3	2	2	3	2	4	2	1	4	4	1		49
12	3	3	4	2	4	4	3	3	3	5	4	3+2T12/9amp	4	2	5	3	4	4	5	3		73
13	4	4	4	2	5	4	3	3	3	3	4	2+T12/9amp	4	2	4	4	4	3	5	4	1	74
14	4	5	4	2	3	4	3	4	3+T9/5	5	5	2+T12/9amp	4	2	5	4	4	3	5	3+der		77
15	2	2	2	2	4	3	3	3	2	4	4	2+T12/9amp	3	2	2	3	4	4	6	2		60
16	3	2	4	2	4	3	3	3	3	5	4	2+T12/9amp	3	3	6	4	4	3	6	4		75
17	3	4	4	2	4	4	3	3	3	4	4	2+T12/9amp	3	2	4	4	4	4	6	3		72
18	4	4	4	2	3+T5/6	3	3+der	4	4	4	4	2+2T12/9	4	2	6	4	4	4	6	4		79
19	4	4	4	2	4	3	4	4	4	3	4	2+2T12/9amp	4	2	3	4	4	4	6	4		75
20	4+der	3	3	2	4	3	3	4	4	4	4	3+2T12/9amp	3	2	4	4	4	4	4	3		72
21	4	4	3	2	3	4	3	3	2+T9/5	4	3	2+T12/9amp	4	2	5	3	3	3	4	3+TX/3		67
22	3	3	4	2	4	4	2	2	3	4	2	1+T12/9amp	2	2	6	2	4	3	4	4	1	63
23	4	3+4der	3	2	4	4	3	4	3	3	4	1+T12/9amp	3	2	2	3	4	4	5	1+2TX/15		70
25	4	4	4	2	4	3	2	3	4	4	4	2+T12/9amp	4	2	4	4	4	4	6	4		73
NMuMG H2O S. III
Image	1	2	3	4	5	6	7	8	9	10	11	12	13	14	15	16	17	18	19	X	Centromeric fragments	N
1	4	3	4	1	3	3+der	3	2	3	5	3	2	2	1	4	3	4	2	6	3		62
2	4	3	4	2	3	3	2	3	3	4	2+rob	2	2	2	5	3	2	2	5	4		61
3	3	2	0	1	2	4	3	2	1	3	3	2	2	1	1	3	3	2	2	1		41
4	4	3	3	2	4	3	3	2	3	4	3	4	3	2	4	4	4	2	6	3		66
5	4	3	4+der	2	4	3	4	2	3	5	3	4	2	3	3	4	2	1	5	4		66
8	3	3+der	4	2	3	3	2	3	2	3	3	3	1	2	1	3	4	1	5	5		57
9	4	4	3	3	7	4	4	3	4	3	3	3	2	3	5	5	3	3	7	4		77
11	2	2	3	2	2+der	3	2	2	2	1	2	1	1	1	3	3	2	2	4	4		45
12	3	2	4	2	3+der	4	3	4	3	4	3	3	2	2	4	5	5	2	6	4		69
13	1	3	5	2	5	4	3	3	1	7	1	3	3	1	2	4	3	1	6	6		64
14	4	3	4	2	3	4	3	2	2	4	3	2	2	1	4	4	3	2	6	4		62
15	3	2	1+der	2	2	3	3	2	2	3	0	2	2	2	3	1	3	1	frag	3		42
16	4	2	3	1	3	3	2	3	3	4+frag	3	2	3	2	5	4	4	3	6	3		64
17	1	2	1	0	3	0	3	2	2	1	1	2	2	1	2	2	0	1	2	4		32
18	2	3	0	1	2+der	1	1	1	1	3	2	1	1	2	1	3	2	1	2	2+2der		35
19	3	3+der	3	2	2	4	3	2	3	3	3	4	2	1	2	3	4	1	6	2		57
20	4	3	3	2	3	2	4	2	2	3	3	3	2	2	4	4+rob16/6	3	3	4	3		60
21	3	3	4	1	4	2	3	3	3	3	2+frag	2	1+der	1	4	4	3+der	2	5	4		61
22	4	4	2+der	2	4	3	3	3	3	4	4	2	2	2	4+der	4	3+der	2	6	3+2der		69
23	2	1	3	2	2	3	1	3	1	2	2	2	2	1	2	2	1	1	2	4		39
24	3	3	2+der	2	3+der	3	3	3	3	4	2+rob	2	3	2	4	3	4	1+rob	6	5	1	66
25	4	3	3+rob/X	1	4	5	3	4	3	4	3	3	2	1	4	5	4+frag	1	4	4	1	68
26	4	3	3	2	4	3	3	3	3	4	3	3	2	2	3+der	4	4	2	5	5	1	67
27	4	3	4	4	4	3+frag	5	4+T/11	3	4+der	2+T/6	5	5	3	4	4	4+der	1	8	7	1	87
28	4	3	4	2	2+t/2+rob	3	3	3	3	4	4	0	2+der	1	5	3	3	2	5	5		64
NMuMG AlCl3 100uM S. III
Image	1	2	3	4	5	6	7	8	9	10	11	12	13	14	15	16	17	18	19	X	Centromeric fragments	N
1	4+2der+5rob	3	8	2	4	3	6+der	5	3	6+der	8	8	8	5	7+rob+frag	6+frag	3+der	3	6	6+der		118
2	3	3+der	2	3	2	3	4	2	2	3	5	2	4	2+der	3	3	2	3	3	3		59
3	3+der	3	4	1+der	3+der	4	4	2	3	3	4	3	3+frag	2	4	3	2+der	3	4	4	1	70
5	3+der	3	3	1	3	3	4	3	4	3	4	3	3	2	4	4+der	3	3	4	4		66
7	2+2der+t1/6	1	2	1	0	0	1	1	2	0	1	2	1	2+der	2	4	1	1	3	3	1	35
8	2+der	2+t2/19	3	1	3	2	3	2	1	1	3	2	2	2+der	5	3	0	2	3	3		48
9	3	5	2	2	3	3	3	3	2	3	2	3	2	2	4	2	3	3	4	4		58
10	3+der	2+t2/19	4	2	2	3	3	3	3	3	4	3	4	3+der	4	3	3	2	3	5		65
11	2+der	1+der+T/19	3	1	2	2	3	2	3	0	2	1	2	2	3	3	1	2	2	4		44
12	5	2+t2/19	5	2	4+frag	2	5	3	5+2frag	3	4+frag	4	3+2frag	2	4	5	4	4	5	5+frag		84
13	2+der	2+t2/19	2	0	2	1	2	2	1+frag	1	2	2	1	0	3	3	1	1	2	1		34
15	4+der	2+t2/19	5	3	4	3	5+2frag	4	6	2	5	2	4	3	2	3	5	3	3	5		78
16	3+der	2+t2/19	4	2	3	3	4	3	3	3+frag	4	3+frag	3+frag	2	4	3	3	2	4	4		68
18	2	1+T/19	2	1	1	0	2	1	2	2	2	3+frag	2	1	2	2	1	1	1+frag	3		35
19	3+der+frag	2+t2/19+frag	4	2	3	3	5+frag	4	3	3	4	4	4	1	3	4	3	3	4+2der	4		73
20	2+der	1+T/19	3	2+der	3	3	3	3	1	2	3	3+der	3	2	4	3	3	3	3	2+der	2	59
21	2+der	2+t/19+der	1+der	1	1+frag	1	3	1	2	2	3	1	1	1	3	3	2	1	2+der	1	1	41
22	3+der	2+2T/19	3	4	3	5	4	6	5	5	5	3	4	3	2	6	4	6	4	4+der	2	87
23	2+2der	1+der+T/19	4	2	3	2+der	4	3	3	3	3	2+der	4	2	4	3+der	3	3	3	2+der+T/19		65
25	3+der	1+der+T2/19	4	2	3	3	4	3	3	3	4	3	3	2	4	4	3	3	3	3+der	1	66
26	3	2	4	2	3	3	0	1	5	3	4	5	7	2	4	2	4	2	2	4+der		63
27	3+2der	2+1T/19	4	2	3	3	4	3	3	3	4	3	4	2	4	3	3	3+der	4	3+der		68
28	3	2+T/19	4	1	3	3	4	3	1+der	5	4	3	3	2	3+der	3	2+radial	3	4	2+2der	1	65
Abbreviations: Please refer to the "Raw data HC11" sheet.
